# Supplementary material for: The Relationship Between the Mediterranean Dietary Pattern and Exercise and Sport Performance—A Scoping Review
Source: Nutrients. 2024 Dec 10;16(24):4259. doi: 10.3390/nu16244259 (PMC11678181; doi:10.3390/nu16244259)
Supplement: Supplementary file 1 [file nutrients-16-04259-s001.zip]

Archive with 1 entries (1 files):
- nutrients-3316172-supplementary.pdf
